# Supplementary material for: Possible Therapeutic Strategy Involving the Purine Synthesis Pathway Regulated by ITK in Tongue Squamous Cell Carcinoma
Source: Cancers (Basel). 2021 Jul 2;13(13):3333. doi: 10.3390/cancers13133333 (PMC8269312; doi:10.3390/cancers13133333)
Supplement: Supplementary file 1 [file cancers-13-03333-s001.zip]

Archive with 5 entries (5 files):
- cancers-1284458_supp_for_XML.pdf
- SupplementalTable1.xlsx
- SupplementalTable2.xlsx
- SupplementalTable3.xlsx
- Uncropped WB Figures.pdf
