# Supplementary material for: Possible Therapeutic Strategy Involving the Purine Synthesis Pathway Regulated by ITK in Tongue Squamous Cell Carcinoma
Source: Cancers (Basel). 2021 Jul 2;13(13):3333. doi: 10.3390/cancers13133333 (PMC8269312; doi:10.3390/cancers13133333)
Supplement: Supplementary file 1 [file cancers-13-03333-s001.zip › SupplementalTable1.xlsx]

## Sheet: Supplemental Table1
Table S1. Significantly higher levels of tyrosine-phosphorylated protein in ITK-expressing SAS cells than mock control cells.
Uniprot ID	Protein name	Gene name	Amino acid	Position	Fold-change	aq-value
P22102	Trifunctional purine biosynthetic protein adenosine-3; Phosphoribosylamine--glycine ligase; Phosphoribosylformylglycinamidine cyclo-ligase; Phosphoribosylglycinamide formyltransferase	GART	Y	348	51.6948	0.0115556
Q07157	Tight junction protein ZO-1	TJP1	Y	1165	26.9192	0.0104
Q08881	Tyrosine-protein kinase ITK/TSK	ITK	Y	306	16.9032	0.0184
Q08881	Tyrosine-protein kinase ITK/TSK	ITK	Y	273	13.6011	0.0227143
Q99959	Plakophilin-2	PKP2	Y	217	11.0149	0.0391628
Q5JSZ5	Protein PRRC2B	PRRC2B	Y	1100	10.2732	0.024
Q15154	Pericentriolar material 1 protein	PCM1	Y	735	10.0036	0
Q99569	Plakophilin-4	PKP4	Y	465	9.85562	0.02368
P38159	RNA-binding motif protein, X chromosome; RNA-binding motif protein, X chromosome, N-terminally processed; RNA binding motif protein, X-linked-like-1	RBMX;RBMXL1	Y	214	9.57436	0.0251765
Q08881	Tyrosine-protein kinase ITK/TSK	ITK	Y	512	8.90353	0.0317333
Q99959	Plakophilin-2	PKP2	Y	119	8.29662	0.0312258
Q08881	Tyrosine-protein kinase ITK/TSK	ITK	Y	336	7.60248	0.0248
P12268	Inosine-5'-monophosphate dehydrogenase 2	IMPDH2	Y	353	7.48355	0.001
P15924	Desmoplakin	DSP	Y	28	7.26655	0.0456
P00966	Argininosuccinate synthase	ASS1	Y	113	7.13051	0.024
Q01804	OTU domain-containing protein 4	OTUD4	Y	1085	6.94662	0.0352
Q08881	Tyrosine-protein kinase ITK/TSK	ITK	Y	293	6.72049	0.0380571
Q15149	Plectin	PLEC	Y	3545	6.61062	0
Q75N03	E3 ubiquitin-protein ligase Hakai	CBLL1	Y	176	6.41973	0.024
Q6ZRV2	Protein FAM83H	FAM83H	Y	1032	5.97967	0.0347317
Q13835	Plakophilin-1	PKP1	Y	187	5.57732	0.024381
P21980	Protein-glutamine gamma-glutamyltransferase 2	TGM2	Y	219	5.30166	0.0024
Q99613	Eukaryotic translation initiation factor 3 subunit C; Eukaryotic translation initiation factor 3 subunit C-like protein	EIF3C;EIF3CL	Y	881	5.25965	0
P38646	Stress-70 protein, mitochondrial	HSPA9	Y	118	4.97536	0.012
Q02241	Kinesin-like protein KIF23	KIF23	Y	881	4.85488	0.0129231
Q92615	La-related protein 4B	LARP4B	Y	470	4.78887	0.0257778
Q7KZF4	Staphylococcal nuclease domain-containing protein 1	SND1	Y	421	4.66431	0.0315862
P11940	Polyadenylate-binding protein 1; Polyadenylate-binding protein 3	PABPC1;PABPC3	Y	262	4.45163	0.0152727
Q86SQ0	Pleckstrin homology-like domain family B member 2	PHLDB2	Y	975	4.34158	0.0357949
P07814	Bifunctional glutamate/proline--tRNA ligase; Glutamate--tRNA ligase; Proline--tRNA ligase	EPRS	Y	507	4.17981	0.014
Q8TB72	Pumilio homolog 2;Pumilio homolog 1	PUM2;PUM1	Y	662	4.11037	0.03275
P62829	60S ribosomal protein L23	RPL23	Y	38	3.552	0.0367368
Q15149	Plectin	PLEC	Y	3134	3.41936	0.0377297
O75083	WD repeat-containing protein 1	WDR1	Y	72	3.41015	0.016
O15231	Zinc finger protein 185	ZNF185	Y	85	3.22549	0.0227692
Q8N1G4	Leucine-rich repeat-containing protein 47	LRRC47	Y	335	2.98617	0.0394545
Q9NUQ6	SPATS2-like protein	SPATS2L	Y	15	2.71869	0.0376667
P0DMV9	Putative heat shock 70 kDa protein 7; Heat shock-related 70 kDa protein 2; Heat shock 70 kDa protein 1-like; Heat shock 70 kDa protein 6; Heat shock cognate 71 kDa protein	HSPA7;HSPA2;HSPA1L;HSPA6;HSPA8	Y	41	2.5924	0.0244211
Q6P2Q9	Pre-mRNA-processing-splicing factor 8	PRPF8	Y	1741	2.54112	0.0356364
P11940	Polyadenylate-binding protein 1; Polyadenylate-binding protein 3	PABPC1;PABPC3	Y	364	2.45973	0.014
Q13310	Polyadenylate-binding protein 4	PABPC4	Y	364	2.3738	0.013
P35579	Myosin-9	MYH9	Y	754	2.2973	0.0235556
P35221	Catenin alpha-1	CTNNA1	Y	222	2.06717	0.0378824
P10809	60 kDa heat shock protein, mitochondrial	HSPD1	Y	243	1.92457	0.023
Q86SQ0	Pleckstrin homology-like domain family B member 2	PHLDB2	Y	894	1.89497	0.0339048
aWelch's t-test, statistical significance P<0.05
