# Supplementary material for: Possible Therapeutic Strategy Involving the Purine Synthesis Pathway Regulated by ITK in Tongue Squamous Cell Carcinoma
Source: Cancers (Basel). 2021 Jul 2;13(13):3333. doi: 10.3390/cancers13133333 (PMC8269312; doi:10.3390/cancers13133333)
Supplement: Supplementary file 1 [file cancers-13-03333-s001.zip › SupplementalTable2.xlsx]

## Sheet: Supplemental Table2
Table S2. Significantly higher levels of tyrosine-phosphorylated protein in ITK-expressing KOSC2 cells than mock control cells.
Uniprot ID	Protein name	Gene name	Amino acid	Position	Fold-change	aq-value
P22102	Trifunctional purine biosynthetic protein adenosine-3; Phosphoribosylamine--glycine ligase; Phosphoribosylformylglycinamidine cyclo-ligase; Phosphoribosylglycinamide formyltransferase	GART	Y	348	121.711	0.0015
Q08881	Tyrosine-protein kinase ITK/TSK	ITK	Y	273	105.565	0
Q08881	Tyrosine-protein kinase ITK/TSK	ITK	Y	336	58.4285	0
Q08881	Tyrosine-protein kinase ITK/TSK	ITK	Y	306	35.7747	0.00141176
Q99959	Plakophilin-2	PKP2	Y	217	29.7095	0.00517073
Q08881	Tyrosine-protein kinase ITK/TSK	ITK	Y	512	25.5768	0
Q5T0W9	Protein FAM83B	FAM83B	Y	535	20.8403	0.00512821
P15924	Desmoplakin; Porimin	DSP;TMEM123	Y	42	19.4149	0.002625
P15924	Desmoplakin	DSP	Y	56	16.763	0
P15924	Desmoplakin	DSP	Y	172	11.8009	0
Q15149	Plectin	PLEC	Y	3545	11.711	0
Q96RT1	Protein LAP2	ERBB2IP	Y	1042	10.2216	0.0178824
P15924	Desmoplakin	DSP	Y	28	10.1081	0.00133333
P60903	Protein S100-A10	S100A10	Y	25	9.84979	0
Q15154	Pericentriolar material 1 protein	PCM1	Y	735	9.7319	0.0214684
Q5T035	Putative uncharacterized protein C9orf129; Constitutive coactivator of PPAR-gamma-like protein 1	C9orf129;FAM120A	Y	80	9.36099	0.0151746
Q02241	Kinesin-like protein KIF23	KIF23	Y	881	9.14598	0
P46939	Utrophin	UTRN	Y	3197	9.09797	0.00304
Q86YQ8	Copine-8	CPNE8	Y	410	9.00423	0.00296296
Q8WXE0	Caskin-2	CASKIN2	Y	253	9.00039	0.00526316
Q99613	Eukaryotic translation initiation factor 3 subunit C; Eukaryotic translation initiation factor 3 subunit C-like protein	EIF3C;EIF3CL	Y	881	8.86724	0.00266667
Q13835	Plakophilin-1	PKP1	Y	214	8.80577	0.00313043
Q13835	Plakophilin-1	PKP1	Y	184	8.52383	0.0283137
Q96RT1	Protein LAP2	ERBB2IP	Y	1021	8.4834	0.0142295
Q8WXH0	Nesprin-2	SYNE2	Y	5735	8.42284	0
Q15149	Plectin	PLEC	Y	3134	8.28297	0.00533333
Q13835	Plakophilin-1	PKP1	Y	89	8.26901	0.0053
Q13835	Plakophilin-1	PKP1	Y	187	8.12442	0.0067234
P56945	Breast cancer anti-estrogen resistance protein 1	BCAR1	Y	410	7.99833	0.0190286
Q6P2Q9	Pre-mRNA-processing-splicing factor 8	PRPF8	Y	1741	7.75779	0
Q9UMD9	Collagen alpha-1(XVII) chain; 120 kDa linear IgA disease antigen; 97 kDa linear IgA disease antigen	COL17A1	Y	64	7.49097	0.0138947
A7KAX9	Rho GTPase-activating protein 32	ARHGAP32	Y	1702	7.46463	0.0137931
Q8IVT2	Mitotic interactor and substrate of PLK1	MISP	Y	350	7.36807	0.0149375
P38159	RNA-binding motif protein, X chromosome; RNA-binding motif protein, X chromosome, N-terminally processed	RBMX	Y	335	7.04467	0.0200541
O60716	Catenin delta-1	CTNND1	Y	174	6.84572	0.00266667
P08238	Heat shock protein HSP 90-alpha; Putative heat shock protein HSP 90-alpha A2; Heat shock protein HSP 90-beta; Putative heat shock protein HSP 90-beta 2	HSP90AA1;HSP90AA2;HSP90AB1;HSP90AB2P	Y	276	6.83131	0.021641
Q99569	Plakophilin-4	PKP4	Y	465	6.68369	0.0024
Q13425	Beta-2-syntrophin	SNTB2	Y	203	6.45393	0
A7KAX9	Rho GTPase-activating protein 32	ARHGAP32	Y	1557	6.44164	0
O14617	AP-3 complex subunit delta-1	AP3D1	Y	682	6.4193	0.00710204
P62829	60S ribosomal protein L23	RPL23	Y	38	6.30282	0
Q9H361	Polyadenylate-binding protein 3; Polyadenylate-binding protein 1	PABPC3;PABPC1	Y	508	6.28785	0.00254545
Q13813	Spectrin alpha chain, non-erythrocytic 1	SPTAN1	Y	1020	6.03558	0.00540541
O75494	Serine/arginine-rich splicing factor 10	SRSF10	Y	105	6.02087	0.0443333
Q99959	Plakophilin-2	PKP2	Y	119	5.93287	0.00106667
P42694	Probable helicase with zinc finger domain	HELZ	Y	1758	5.69229	0.0223478
Q16881	Thioredoxin reductase 1, cytoplasmic	TXNRD1	Y	302	5.67815	0.00285714
Q5JSZ5	Protein PRRC2B	PRRC2B	Y	1100	5.64896	0.00493023
O15231	Zinc finger protein 185	ZNF185	Y	85	5.6255	0.00275862
O14639	Actin-binding LIM protein 1	ABLIM1	Y	461	5.54301	0.0299623
P52701	DNA mismatch repair protein Msh6	MSH6	Y	8	5.43003	0.0224
Q03405	Urokinase plasminogen activator surface receptor	PLAUR	Y	109	5.31441	0.00705882
Q8TEW0	Partitioning defective 3 homolog	PARD3	Y	388	5.29477	0.00316667
Q14444	Caprin-1	CAPRIN1	Y	670	5.18242	0.0170746
P62753	40S ribosomal protein S6	RPS6	Y	156	5.17282	0.0299806
Q6R327	Rapamycin-insensitive companion of mTOR	RICTOR	Y	1330	5.15067	0
Q9BW04	Specifically androgen-regulated gene protein	SARG	Y	132	5.09812	0.0414203
Q15058	Kinesin-like protein KIF14	KIF14	Y	1230	4.93374	0.0135593
P11413	Glucose-6-phosphate 1-dehydrogenase	G6PD	Y	401	4.80877	0.00270968
Q00839	Heterogeneous nuclear ribonucleoprotein U	HNRNPU	Y	266	4.78103	0.00843636
Q86SQ0	Pleckstrin homology-like domain family B member 2	PHLDB2	Y	894	4.67502	0.0148923
Q9NXG2	THUMP domain-containing protein 1	THUMPD1	Y	22	4.67321	0.00388571
Q9UDY2	Tight junction protein ZO-2	TJP2	Y	249	4.6118	0.00859259
Q9HAU0	Pleckstrin homology domain-containing family A member 5	PLEKHA5	Y	590	4.57702	0.00377778
Q9H361	Polyadenylate-binding protein 3; Polyadenylate-binding protein 1	PABPC3;PABPC1	Y	262	4.54132	0.00126316
Q9H361	Polyadenylate-binding protein 3; Polyadenylate-binding protein 1	PABPC3;PABPC1	Y	364	4.51612	0.00307692
P47914	60S ribosomal protein L29	RPL29	Y	98	4.51359	0.0200533
Q5T5P2	Sickle tail protein homolog	KIAA1217	Y	1072	4.46459	0.0222069
Q13310	Polyadenylate-binding protein 4	PABPC4	Y	364	4.44893	0.007
Q8TEW0	Partitioning defective 3 homolog	PARD3	Y	489	4.29959	0.00339394
Q9BV38	WD repeat-containing protein 18	WDR18	Y	61	4.23481	0.00992857
Q8N1G4	Leucine-rich repeat-containing protein 47	LRRC47	Y	335	4.10252	0.0222857
Q06124	Tyrosine-protein phosphatase non-receptor type 11	PTPN11	Y	546	4.08753	0.0462791
Q99569	Plakophilin-4	PKP4	Y	1172	3.88654	0.00504762
P09651	Heterogeneous nuclear ribonucleoprotein A1	HNRNPA1	Y	341	3.86979	0.0428333
Q86UK7	Zinc finger protein 598	ZNF598	Y	289	3.83916	0.0303846
Q9UHB6	LIM domain and actin-binding protein 1	LIMA1	Y	287	3.81735	0.0163636
Q9H7B2	Ribosome production factor 2 homolog	RPF2	Y	263	3.81093	0.0449007
P0DMV9	Putative heat shock 70 kDa protein 7; Heat shock-related 70 kDa protein 2; Heat shock 70 kDa protein 1-like; Heat shock 70 kDa protein 6; Heat shock cognate 71 kDa protein	HSPA7;HSPA2;HSPA1L;HSPA6;HSPA8	Y	41	3.77982	0.0186667
P00533	Epidermal growth factor receptor	EGFR	Y	1110	3.77802	0.0329259
P13929	Beta-enolase; Gamma-enolase; Alpha-enolase	ENO3;ENO2;ENO1	Y	44	3.73092	0.0445229
Q99959	Plakophilin-2	PKP2	Y	631	3.72454	0.00329412
Q99569	Plakophilin-4	PKP4	Y	114	3.69081	0.0410303
P15924	Desmoplakin	DSP	Y	95	3.54647	0.0380813
P14923	Junction plakoglobin	JUP	Y	644	3.49039	0.0451572
Q02878	60S ribosomal protein L6	RPL6	Y	115	3.47565	0.0454074
O15231	Zinc finger protein 185	ZNF185	Y	597	3.47433	0.0461538
Q9UBU9	Nuclear RNA export factor 1	NXF1	Y	75	3.47317	0.0218427
Q96IZ0	PRKC apoptosis WT1 regulator protein	PAWR	Y	226	3.44085	0.0490909
Q9UHB6	LIM domain and actin-binding protein 1	LIMA1	Y	274	3.41461	0.0358545
Q8TDM6	Disks large homolog 5	DLG5	Y	1197	3.35963	0.0416454
O43290	U4/U6.U5 tri-snRNP-associated protein 1	SART1	Y	783	3.35023	0.0264242
Q71RC2	La-related protein 4	LARP4	Y	676	3.33849	0.0202192
P62979	Ubiquitin-40S ribosomal protein S27a; Ubiquitin; 40S ribosomal protein S27a	RPS27A	Y	85	3.24103	0.0446579
Q15942	Zyxin	ZYX	Y	172	3.22261	0.0457143
Q8IUD2	ELKS/Rab6-interacting/CAST family member 1	ERC1	Y	100	3.22069	0.0495196
P63010	AP-2 complex subunit beta	AP2B1	Y	6	3.18812	0.038016
Q14247	Src substrate cortactin	CTTN	Y	154	3.14682	0.0419437
A7KAX9	Rho GTPase-activating protein 32	ARHGAP32	Y	1537	3.12983	0.0383529
Q9UII2	ATPase inhibitor, mitochondrial	ATPIF1	Y	58	3.12977	0.0492809
P12956	X-ray repair cross-complementing protein 6	XRCC6	Y	322	3.11228	0.0380826
Q04837	Single-stranded DNA-binding protein, mitochondrial	SSBP1	Y	99	3.10372	0.0224198
Q8N3V7	Synaptopodin	SYNPO	Y	728	3.08596	0.014129
Q07157	Tight junction protein ZO-1	TJP1	Y	1361	3.08016	0.0382951
Q5SW79	Centrosomal protein of 170 kDa	CEP170	Y	963	3.07374	0.0204156
O15355	Protein phosphatase 1G	PPM1G	Y	211	3.02378	0.0225333
P51692	Signal transducer and activator of transcription 5B; Signal transducer and activator of transcription 5A	STAT5B;STAT5A	Y	699	3.01548	0.0300952
Q13573	SNW domain-containing protein 1	SNW1	Y	176	3.00172	0.0456438
Q12965	Unconventional myosin-Ie	MYO1E	Y	989	2.99764	0.037
Q8NI27	THO complex subunit 2	THOC2	Y	1439	2.98693	0.02684
P42167	Lamina-associated polypeptide 2, isoforms beta/gamma; Thymopoietin; Thymopentin	TMPO	Y	394	2.96451	0.0460117
Q13835	Plakophilin-1	PKP1	Y	499	2.92799	0.0262041
P18615	Negative elongation factor E	NELFE	Y	133	2.91813	0.0373217
P08238	Heat shock protein HSP 90-beta; Putative heat shock protein HSP 90-beta 2	HSP90AB1;HSP90AB2P	Y	484	2.87591	0.00696
P49207	60S ribosomal protein L34	RPL34	Y	32	2.86414	0.0232842
Q15149	Plectin	PLEC	Y	480	2.86326	0.0376949
O95625	Zinc finger and BTB domain-containing protein 11	ZBTB11	Y	517	2.8618	0.0239588
P46779	60S ribosomal protein L28	RPL28	Y	77	2.85804	0.0457423
Q5T5P2	Sickle tail protein homolog	KIAA1217	Y	548	2.84704	0.02
Q13835	Plakophilin-1	PKP1	Y	160	2.81033	0.0219545
P0DMV9			Y	107	2.80392	0.0383333
Q86X29	Lipolysis-stimulated lipoprotein receptor	LSR	Y	523	2.79083	0.00792453
Q13151	Heterogeneous nuclear ribonucleoprotein A0	HNRNPA0	Y	180	2.77985	0.0458922
Q14192	Four and a half LIM domains protein 2	FHL2	Y	236	2.76632	0.0493333
P08670	Vimentin	VIM	Y	61	2.73065	0.0444675
Q8WWM7	Ataxin-2-like protein	ATXN2L	Y	349	2.71846	0.0368142
P52597	Heterogeneous nuclear ribonucleoprotein F; Heterogeneous nuclear ribonucleoprotein F, N-terminally processed	HNRNPF	Y	219	2.70542	0.0394419
Q9UQ35	Serine/arginine repetitive matrix protein 2	SRRM2	Y	2390	2.69009	0.0417143
Q9P270	SLAIN motif-containing protein 2	SLAIN2	Y	373	2.68902	0.0213
Q9UJU6	Drebrin-like protein	DBNL	Y	140	2.67742	0.0413813
P28062	Proteasome subunit beta type-8	PSMB8	Y	234	2.66731	0.0221395
P78344	Eukaryotic translation initiation factor 4 gamma 2	EIF4G2	Y	29	2.64812	0.0412519
Q8WWY3	U4/U6 small nuclear ribonucleoprotein Prp31	PRPF31	Y	435	2.60351	0.0443613
Q9Y5K6	CD2-associated protein	CD2AP	Y	409	2.58388	0.0366838
Q96J84	Kin of IRRE-like protein 1	KIRREL	Y	730	2.57398	0.0381102
O15212	Prefoldin subunit 6	PFDN6	Y	90	2.54964	0.0232917
O00154	Cytosolic acyl coenzyme A thioester hydrolase	ACOT7	Y	194	2.53881	0.0385625
Q6PJF5	Inactive rhomboid protein 2	RHBDF2	Y	85	2.53085	0.0414307
Q5RKV6	Exosome complex component MTR3	EXOSC6	Y	40	2.51436	0.0133333
Q9NP79	Vacuolar protein sorting-associated protein VTA1 homolog	VTA1	Y	278	2.5075	0.0455135
Q12965	Unconventional myosin-Ie	MYO1E	Y	7	2.4972	0.037873
Q8TB72	Pumilio homolog 2;Pumilio homolog 1	PUM2;PUM1	Y	662	2.48676	0.0230213
Q9NUQ6	SPATS2-like protein	SPATS2L	Y	15	2.48001	0.045275
P04083	Annexin A1	ANXA1	Y	207	2.43672	0.0189296
Q9NVP1	ATP-dependent RNA helicase DDX18	DDX18	Y	643	2.41796	0.0373333
P62906	60S ribosomal protein L10a	RPL10A	Y	11	2.39191	0.0194444
P62851	40S ribosomal protein S25	RPS25	Y	109	2.39093	0.0453671
Q99829	Copine-1	CPNE1	Y	386	2.38982	0.0224578
P23193	Transcription elongation factor A protein 1	TCEA1	Y	126	2.34577	0.0422378
Q00610	Clathrin heavy chain 1	CLTC	Y	1438	2.34253	0.0269307
P15924	Desmoplakin	DSP	Y	2720	2.33959	0.00738462
P55196	Afadin	MLLT4	Y	1189	2.33701	0.0415882
P53618	Coatomer subunit beta	COPB1	Y	521	2.32017	0.0457831
P62805	Histone H4	HIST1H4A	Y	99	2.26487	0.0223333
Q6IQ23	Pleckstrin homology domain-containing family A member 7	PLEKHA7	Y	1035	2.23738	0.038
O00159	Unconventional myosin-Ic	MYO1C	Y	648	2.21588	0.00634783
Q68CZ2	Tensin-3	TNS3	Y	855	2.1996	0.0456894
P00519	Tyrosine-protein kinase ABL1	ABL1	Y	185	2.19774	0.0349358
P35579	Myosin-9	MYH9	Y	754	2.16315	0.0428414
Q13123	Protein Red	IK	Y	506	2.15304	0.0372281
Q16625	Occludin	OCLN	Y	368	2.15095	0.0489266
O75815	Breast cancer anti-estrogen resistance protein 3	BCAR3	Y	212	2.11702	0.0325607
P17676	CCAAT/enhancer-binding protein beta	CEBPB	Y	139	2.11613	0.0418507
Q14118	Dystroglycan; Alpha-dystroglycan; Beta-dystroglycan	DAG1	Y	886	2.09922	0.0452081
O60716	Catenin delta-1	CTNND1	Y	241	2.0961	0.0222366
Q16881	Thioredoxin reductase 1, cytoplasmic	TXNRD1	Y	281	2.01171	0.0460471
P62805	Histone H4	HIST1H4A	Y	89	1.92242	0.0406769
Q8IYT4	Katanin p60 ATPase-containing subunit A-like 2	KATNAL2	Y	293	1.92004	0.005
O75131	Copine-3	CPNE3	Y	392	1.89599	0.04928
P00558	Phosphoglycerate kinase 1	PGK1	Y	196	1.89431	0.0443312
Q5T5P2	Sickle tail protein homolog	KIAA1217	Y	397	1.88638	0.0458424
Q96BJ8	Engulfment and cell motility protein 3	ELMO3	Y	498	1.85505	0.045619
Q09666	Neuroblast differentiation-associated protein AHNAK	AHNAK	Y	160	1.83565	0.0417185
O15144	Actin-related protein 2/3 complex subunit 2	ARPC2	Y	261	1.82705	0.0457805
P26038	Moesin; Radixin; Ezrin	MSN;RDX;EZR	Y	270	1.81113	0.0449067
Q96HB5	Coiled-coil domain-containing protein 120	CCDC120	Y	398	1.79865	0.037
P34897	Serine hydroxymethyltransferase, mitochondrial	SHMT2	Y	228	1.79833	0.0223415
P29597	Non-receptor tyrosine-protein kinase TYK2	TYK2	Y	108	1.65817	0.0412632
Q9H0A0	N-acetyltransferase 10	NAT10	Y	732	1.58562	0.046289
aWelch's t-test, statistical significance P<0.05
