# Supplementary material for: Possible Therapeutic Strategy Involving the Purine Synthesis Pathway Regulated by ITK in Tongue Squamous Cell Carcinoma
Source: Cancers (Basel). 2021 Jul 2;13(13):3333. doi: 10.3390/cancers13133333 (PMC8269312; doi:10.3390/cancers13133333)
Supplement: Supplementary file 1 [file cancers-13-03333-s001.zip › SupplementalTable3.xlsx]

## Sheet: Supplemental Table3
Table S3. Significantly higher levels of 26 peptides common to ITK-expressing SAS and KOSC2 cells.
Uniprot ID	Protein name	Gene name	Amino acid	Position	Fold-change		aq-value
					SAS	KOSC2	SAS	KOSC2
P22102	Trifunctional purine biosynthetic protein adenosine-3; Phosphoribosylamine--glycine ligase; Phosphoribosylformylglycinamidine cyclo-ligase; Phosphoribosylglycinamide formyltransferase	GART	Y	348	51.6948	121.711	0.0115556	0.0015
Q08881	Tyrosine-protein kinase ITK/TSK	ITK	Y	306	16.9032	35.7747	0.0184	0.00141176
Q08881	Tyrosine-protein kinase ITK/TSK	ITK	Y	273	13.6011	105.565	0.0227143	0
Q99959	Plakophilin-2	PKP2	Y	217	11.0149	29.7095	0.0391628	0.00517073
Q5JSZ5	Protein PRRC2B	PRRC2B	Y	1100	10.2732	5.64896	0.024	0.00493023
Q15154	Pericentriolar material 1 protein	PCM1	Y	735	10.0036	9.7319	0	0.0214684
Q99569	Plakophilin-4	PKP4	Y	465	9.85562	6.68369	0.02368	0.0024
Q08881	Tyrosine-protein kinase ITK/TSK	ITK	Y	512	8.90353	25.5768	0.0317333	0
Q99959	Plakophilin-2	PKP2	Y	119	8.29662	5.93287	0.0312258	0.00106667
Q08881	Tyrosine-protein kinase ITK/TSK	ITK	Y	336	7.60248	58.4285	0.0248	0
P15924	Desmoplakin	DSP	Y	28	7.26655	10.1081	0.0456	0.00133333
Q15149	Plectin	PLEC	Y	3545	6.61062	11.711	0	0
Q13835	Plakophilin-1	PKP1	Y	187	5.57732	8.12442	0.024381	0.0067234
Q99613	Eukaryotic translation initiation factor 3 subunit C; Eukaryotic translation initiation factor 3 subunit C-like protein	EIF3C;EIF3CL	Y	881	5.25965	8.86724	0	0.00266667
Q02241	Kinesin-like protein KIF23	KIF23	Y	881	4.85488	9.14598	0.0129231	0
Q8TB72	Pumilio homolog 2; Pumilio homolog 1	PUM2;PUM1	Y	662	4.11037	2.48676	0.03275	0.0230213
P62829	60S ribosomal protein L23	RPL23	Y	38	3.552	6.30282	0.0367368	0
Q15149	Plectin	PLEC	Y	3134	3.41936	8.28297	0.0377297	0.00533333
O15231	Zinc finger protein 185	ZNF185	Y	85	3.22549	5.6255	0.0227692	0.00275862
Q8N1G4	Leucine-rich repeat-containing protein 47	LRRC47	Y	335	2.98617	4.10252	0.0394545	0.0222857
Q9NUQ6	SPATS2-like protein	SPATS2L	Y	15	2.71869	2.48001	0.0376667	0.045275
P0DMV9	Putative heat shock 70 kDa protein 7; Heat shock-related 70 kDa protein 2; Heat shock 70 kDa protein 1-like; Heat shock 70 kDa protein 6; Heat shock cognate 71 kDa protein	HSPA7; HSPA2; HSPA1L; HSPA6; HSPA8	Y	41	2.5924	3.77982	0.0244211	0.0186667
Q6P2Q9	Pre-mRNA-processing-splicing factor 8	PRPF8	Y	1741	2.54112	7.75779	0.0356364	0
Q13310	Polyadenylate-binding protein 4	PABPC4	Y	364	2.3738	4.44893	0.013	0.007
P35579	Myosin-9	MYH9	Y	754	2.2973	2.16315	0.0235556	0.0428414
Q86SQ0	Pleckstrin homology-like domain family B member 2	PHLDB2	Y	894	1.89497	4.67502	0.0339048	0.0148923
aWelch's t-test, statistical significance P<0.05
